# Supplementary material for: Does one size really fit all? The effectiveness of a non-diagnosis-specific integrated mental health care program in Germany in a prospective, parallel-group controlled multi-centre trial
Source: BMC Psychiatry. 2017 Aug 1;17:283. doi: 10.1186/s12888-017-1441-9 (PMC5539984; doi:10.1186/s12888-017-1441-9)
Supplement: Additional file 1: — Results of logistic mixed-effects regression models including diagnosis group. (XLSX 22 kb) [file 12888_2017_1441_MOESM1_ESM.xlsx]

## Sheet: Tabelle1
		b	se	p	95%-CI			n
EPAS	Intercept	3.58	0.94	<0.001	3.4	-	3.77	507
total	diagnosis (F30-F34)	-0.3	0.1	0.004	-0.5	-	-0.94
	diagnosis (F40-F48)	-0.28	0.12	0.017	-0.52	-	-0.05
	diagnosis (others)	-0.51	0.17	0.003	-0.84	-	-0.17
	IC	-0.14	0.15	0.356	-0.43	-	0.16
	Time	0	0.02	0.937	-0.04	-	0.04
	IC x Time	0.05	0.04	0.171	-0.02	-	0.12
	diagnosis (F30-F34)x time	0.09	0.02	0.001	0.04	-	0.13
	diagnosis (F40-F48) x time	0.09	0.03	0.003	0.03		0.15
	diagnosis (others) x time	0.08	0.04	0.058	0	-	0.16
	diagnosis (F30-F34)x IC	0.13	0.16	0.413	-0.18	-	0.45
	diagnosis (F40-F48) x IC	0.13	0.19	0.497	-0.24		0.5
	diagnosis (others) x IC	0.08	0.26	0.762	-0.43		0.59
	diagnosis (F30-F34)x IC x time	-0.05	0.04	0.23	-0.13	-	0.03
	diagnosis (F40-F48) x IC x time	-0.03	0.05	0.472	-0.13	-	0.06
	diagnosis (others) x IC x time	0.08	0.07	0.205	-0.21	-	0.05
	PS	0.26	0.12	0.036	0.02	-	0.5
EPAS	Intercept	3.68	0.1	<0.001	3.47		3.88	507
daily living	diagnosis (F30-F34)	-0.36	0.11	0.002	-0.59	-	-0.14
	diagnosis (F40-F48)	-0.27	0.13	0.041	-0.54	-	-0.01
	diagnosis (others)	-0.71	0.19	<0.001	-1.09	-	-0.33
	IC	-0.15	0.17	0.376	-0.48	-	0.18
	Time	-0.11	0.3	0.696	-0.07	-	0.46
	IC x Time	0.02	0.05	0.714	-0.08	-	0.12
	diagnosis (F30-F34)x time	0.1	0.03	0.006	0.03	-	0.16
	diagnosis (F40-F48) x time	0.08	0.04	0.061	0	-	0.16
	diagnosis (others) x time	0.12	0.57	0.032	0.01	-	0.24
	diagnosis (F30-F34)x IC	0.18	0.18	0.328	-0.18	-	0.53
	diagnosis (F40-F48) x IC	0.07	0.21	0.726	-0.34	-	0.49
	diagnosis (others) x IC	0.45	0.29	0.128	-0.13	-	1.01
	diagnosis (F30-F34)x IC x time	-0.03	0.06	0.55	-0.14	-	0.08
	diagnosis (F40-F48) x IC x time	-0.03	0.07	0.615	-0.16	-	0.1
	diagnosis (others) x IC x time	-0.02	0.09	0.845	-0.2	-	0.16
	PS	0.49	0.13	<0.001	0.23	-	0.75
EPAS	Intercept	3.32	0.11	<0.001	3.11		3.53	507
social relationships and sexuality	diagnosis (F30-F34)	-0.29	0.12	0.015	-0.53	-	-0.06
	diagnosis (F40-F48)	-0.2	0.14	0.142	-0.48	-	0.07
	diagnosis (others)	-0.57	0.2	0.005	-0.99	-	-0.17
	IC	0.01	0.17	0.969	-0.33	-	0.35
	Time	0.02	0.03	0.572	-0.04	-	0.07
	IC x Time	0.01	0.05	0.852	-0.08	-	0.1
	diagnosis (F30-F34)x time	0.06	0.03	0.024	0.01	-	0.13
	diagnosis (F40-F48) x time	0.07	0.04	0.046	0	-	0.15
	diagnosis (others) x time	0.16	0.05	0.751	-0.85	-	0.12
	diagnosis (F30-F34)x IC	0	0.19	0.989	-0.36	-	0.36
	diagnosis (F40-F48) x IC	-0.1	0.22	0.651	-0.53	-	0.33
	diagnosis (others) x IC	0.07	0.3	0.806	-0.51	-	0.67
	diagnosis (F30-F34)x IC x time	-0.03	0.05	0.549	-0.13	-	0.07
	diagnosis (F40-F48) x IC x time	-0.01	0.06	0.889	-0.12	-	0.11
	diagnosis (others) x IC x time	0.01	0.08	0.925	-0.15	-	0.17
	PS	0.31	0.14	0.031	0.03	-	0.59
EPAS	Intercept	3.86	0.1	<0.001	3.66		4.06	507
psychiatric treatment	diagnosis (F30-F34)	-0.15	0.11	0.203	-0.36	-	0.08
	diagnosis (F40-F48)	0.09	0.13	0.477	-0.35	-	0.16
	diagnosis (others)	-0.13	0.19	0.488	-0.5	-	0.24
	IC	-0.21	0.16	0.198	-0.52	-	0.11
	Time	-0.04	0.03	0.129	-0.1	-	0.01
	IC x Time	0.1	0.05	0.043	0	-	0.2
	diagnosis (F30-F34)x time	0.11	0.03	0.002	0.04	-	0.17
	diagnosis (F40-F48) x time	0.09	0.04	0.03	0.01	-	0.17
	diagnosis (others) x time	0.07	0.06	0.22	-0.42	-	0.18
	diagnosis (F30-F34)x IC	0.15	0.17	0.384	-0.19	-	0.49
	diagnosis (F40-F48) x IC	0.13	0.2	0.539	-0.27	-	0.53
	diagnosis (others) x IC	-0.04	0.28	0.888	-0.59	-	0.51
	diagnosis (F30-F34)x IC x time	-0.07	0.06	0.211	-0.18	-	0.04
	diagnosis (F40-F48) x IC x time	-0.01	0.07	0.938	-0.13	-	0.12
	diagnosis (others) x IC x time	-0.12	0.09	0.189	-0.3	-	0.06
	PS	0	0.13	0.976	-0.26	-	0.25
EPAS	Intercept	3.4	0.12	<0.001	3.15	-	3.63	507
hope and self-efficacy	diagnosis (F30-F34)	-0.35	0.14	0.009	-0.61	-	-0.09
	diagnosis (F40-F48)	-0.35	0.16	0.026	-0.66	-	-0.04
	diagnosis (others)	-0.41	0.23	0.074	-0.85	-	0.04
	IC	-0.11	0.2	0.57	-0.5	-	0.27
	Time	0.04	0.03	0.269	-0.03	-	0.1
	IC x Time	0.02	0.06	0.681	-0.09	-	0.13
	diagnosis (F30-F34)x time	0.07	0.04	0.076	-0.01	-	0.14
	diagnosis (F40-F48) x time	0.1	0.05	0.032	0.01	-	0.18
	diagnosis (others) x time	0.06	0.06	0.318	-0.06	-	0.19
	diagnosis (F30-F34)x IC	0.14	0.21	0.503	-0.27	-	0.56
	diagnosis (F40-F48) x IC	0.16	0.25	0.516	-0.32	-	0.65
	diagnosis (others) x IC	-0.28	0.34	0.042	-0.95	-	0.4
	diagnosis (F30-F34)x IC x time	-0.2	0.06	0.737	-0.14	-	0.1
	diagnosis (F40-F48) x IC x time	-0.02	0.07	0.769	-0.16	-	0.12
	diagnosis (others) x IC x time	-0.05	0.1	0.643	-0.24	-	0.15
	PS	0.23	0.16	0.148	-0.08	-	0.54
EPAS	Intercept	3.63	0.12	<0.001	3.4	-	3.88	507
self-esteem	diagnosis (F30-F34)	-0.34	0.13	0.01	-0.61	-	-0.08
	diagnosis (F40-F48)	-0.51	0.16	0.001	-0.82	-	-0.21
	diagnosis (others)	-0.73	0.23	0.001	-1.17	-	-0.29
	IC	-0.26	0.19	0.188	-0.64	-	0.13
	Time	0	0.03	0.992	-0.06	-	0.06
	IC x Time	0.09	0.05	0.101	-0.02	-	0.19
	diagnosis (F30-F34)x time	0.08	0.04	0.018	0.01	-	0.15
	diagnosis (F40-F48) x time	0.1	0.04	0.02	0.02	-	0.18
	diagnosis (others) x time	0.12	0.06	0.038	0.01	-	0.24
	diagnosis (F30-F34)x IC	0.21	0.21	0.32	-0.2	-	0.62
	diagnosis (F40-F48) x IC	0.39	0.24	0.112	-0.09	-	0.86
	diagnosis (others) x IC	0.2	0.34	0.559	-0.46	-	0.86
	diagnosis (F30-F34)x IC x time	-0.07	0.06	0.205	-0.18	-	0.04
	diagnosis (F40-F48) x IC x time	-0.08	0.07	0.256	-0.21	-	0.06
	diagnosis (others) x IC x time	-0.25	0.09	0.008	-0.43	-	-0.06
	PS	0.33	0.16	0.037	0.02	-	0.64
HoNOS	Intercept	9.03	0.77	<0.001	7.51	-	10.55	510
total	diagnosis (F30-F34)	1.98	0.85	0.021	0.3	-	3.65
	diagnosis (F40-F48)	2.39	0.99	0.016	0.44	-	4.33
	diagnosis (others)	4.55	1.44	0.002	1.74	-	7.37
	IC	0.76	1.24	0.54	-1.67	-	3.2
	Time	0.35	0.25	0.159	-0.14	-	0.85
	IC x Time	-0.16	0.43	0.711	-1.01	-	0.7
	diagnosis (F30-F34)x time	-0.84	0.29	0.004	-1.41		-0.27
	diagnosis (F40-F48) x time	-0.46	0.35	0.19	-1.14	-	0.23
	diagnosis (others) x time	-1.22	0.49	0.013	-2.19	-	-0.26
	diagnosis (F30-F34)x IC	-0.59	1.34	0.658	-3.21	-	2.02
	diagnosis (F40-F48) x IC	-0.42	1.57	0.79	-3.48		2.65
	diagnosis (others) x IC	-0.47	2.16	0.827	-4.72		3.76
	diagnosis (F30-F34)x IC x time	0.03	0.47	0.945	-0.9	-	0.96
	diagnosis (F40-F48) x IC x time	-0.4	0.56	0.479	-1.51	-	0.71
	diagnosis (others) x IC x time	0.81	0.77	0.297	-0.71	-	2.33
	PS	-1.33	0.99	0.184	-3.3	-	0.63
CAN	Intercept	1.85	0.27	<0.001	1.32		2.38	510
proportion of met needs	diagnosis (F30-F34)	0.5	0.3	0.095	-0.09	-	1.08
	diagnosis (F40-F48)	0.83	0.35	0.016	0.16	-	1.51
	diagnosis (others)	0.56	0.5	0.264	-0.42	-	1.54
	IC	0.04	0.43	0.927	-0.81	-	0.89
	Time	-0.12	0.09	0.189	-2.93	-	0.06
	IC x Time	-0.02	0.15	0.914	-0.32	-	0.28
	diagnosis (F30-F34)x time	-0.23	0.1	0.028	-0.43	-	-0.02
	diagnosis (F40-F48) x time	-0.32	0.12	0.009	-0.57	-	-0.08
	diagnosis (others) x time	-0.13	0.17	0.485	-0.46	-	0.22
	diagnosis (F30-F34)x IC	0.26	0.47	0.581	-0.66	-	1.17
	diagnosis (F40-F48) x IC	-0.28	0.55	0.606	-1.35	-	0.79
	diagnosis (others) x IC	0.72	0.76	0.34	-0.76	-	2.2
	diagnosis (F30-F34)x IC x time	-0.12	0.17	0.941	-0.34	-	0.32
	diagnosis (F40-F48) x IC x time	0.2	0.2	0.31	-0.19	-	0.59
	diagnosis (others) x IC x time	-0.32	0.27	0.249	-0.86	-	0.22
	PS	-0.88	0.32	0.006	-1.49	-	-0.26
diagnosis (x) = mean difference between patients with diagnosis x and patients with F2 diagnosis at baseline
IC = mean difference between TAU and NWpG-IC group at baseline
Time = linear change from t0 to t3 in TAU group
diagnosis (x) x Time = difference in linear change between diagnosis x and patients with F2 diagnosis
IC x Time = difference in linear change between TAU and NWpG-IC group
diagnosis (x) x IC x Time = difference in difference in linear change between diagnosis x and patients with F2 diagnosis between TAU and NWpG-IC group
PS = estimated coefficient for propensity-score adjustment
